# Supplementary material for: Corpus-based typology: applications, challenges and some solutions
Source: Linguist Typol. 2021 Mar 30;26(1):129–60. doi: 10.1515/lingty-2020-0118 (PMC9159679; doi:10.1515/lingty-2020-0118)
Supplement: Supplementary file 1 — Supplementary Material Details [file j_lingty-2020-0118_suppl.zip]

Archive with 3 entries (2 files):
- SupplementaryMaterials/
- SupplementaryMaterials/analyticity.txt
- SupplementaryMaterials/Universal25_counts.txt
