# Supplementary material for: Corpus-based typology: applications, challenges and some solutions
Source: Linguist Typol. 2021 Mar 30;26(1):129–60. doi: 10.1515/lingty-2020-0118 (PMC9159679; doi:10.1515/lingty-2020-0118)
Supplement: Supplementary file 1 — Supplementary Material Details [file j_lingty-2020-0118_suppl.zip › SupplementaryMaterials/analyticity.txt]

Analyticity_Index	language	text_type	Approach
0.448	English	News	Orthography
0.432	English	News	Orthography
0.401	English	News	Orthography
0.409	English	News	Orthography
0.435	English	News	Orthography
0.4055	English	News	Orthography
0.421	English	News	Orthography
0.421	English	News	Orthography
0.407	English	News	Orthography
0.426	English	News	Orthography
0.406	English	News	Orthography
0.428	English	News	Orthography
0.425	English	News	Orthography
0.41	English	News	Orthography
0.4045	English	News	Orthography
0.4125	English	News	Orthography
0.4375	English	News	Orthography
0.4155	English	News	Orthography
0.391	English	News	Orthography
0.402	English	News	Orthography
0.434	English	News	Orthography
0.423	English	News	Orthography
0.428	English	News	Orthography
0.4185	English	News	Orthography
0.4135	English	News	Orthography
0.3885	English	News	Orthography
0.428	English	News	Orthography
0.3975	English	News	Orthography
0.413	English	News	Orthography
0.4165	English	News	Orthography
0.392	English	News	Orthography
0.421	English	News	Orthography
0.423	English	News	Orthography
0.4305	English	News	Orthography
0.409	English	News	Orthography
0.3815	English	News	Orthography
0.454	English	News	Orthography
0.4215	English	News	Orthography
0.436	English	News	Orthography
0.4095	English	News	Orthography
0.4165	English	News	Orthography
0.442	English	News	Orthography
0.42	English	News	Orthography
0.4355	English	News	Orthography
0.434	English	News	Orthography
0.404	English	News	Orthography
0.4055	English	News	Orthography
0.446	English	News	Orthography
0.439	English	News	Orthography
0.434	English	News	Orthography
0.4175	English	News	Orthography
0.4155	English	News	Orthography
0.436	English	News	Orthography
0.4305	English	News	Orthography
0.4365	English	News	Orthography
0.414	English	News	Orthography
0.4025	English	News	Orthography
0.435	English	News	Orthography
0.432	English	News	Orthography
0.4365	English	News	Orthography
0.4305	English	News	Orthography
0.429	English	News	Orthography
0.4315	English	News	Orthography
0.411	English	News	Orthography
0.4425	English	News	Orthography
0.399	English	News	Orthography
0.4295	English	News	Orthography
0.4245	English	News	Orthography
0.419	English	News	Orthography
0.4255	English	News	Orthography
0.424	English	News	Orthography
0.405	English	News	Orthography
0.4215	English	News	Orthography
0.4095	English	News	Orthography
0.444	English	News	Orthography
0.389	English	News	Orthography
0.406	English	News	Orthography
0.438	English	News	Orthography
0.4205	English	News	Orthography
0.394	English	News	Orthography
0.4465	English	News	Orthography
0.4205	English	News	Orthography
0.407	English	News	Orthography
0.424	English	News	Orthography
0.4135	English	News	Orthography
0.418	English	News	Orthography
0.4095	English	News	Orthography
0.3975	English	News	Orthography
0.44	English	News	Orthography
0.4235	English	News	Orthography
0.416	English	News	Orthography
0.4305	English	News	Orthography
0.4485	English	News	Orthography
0.4225	English	News	Orthography
0.433	English	News	Orthography
0.416	English	News	Orthography
0.427	English	News	Orthography
0.4255	English	News	Orthography
0.4525	English	News	Orthography
0.4215	English	News	Orthography
0.4015	English	Wikipedia	Orthography
0.404	English	Wikipedia	Orthography
0.4075	English	Wikipedia	Orthography
0.435	English	Wikipedia	Orthography
0.439	English	Wikipedia	Orthography
0.425	English	Wikipedia	Orthography
0.434	English	Wikipedia	Orthography
0.4215	English	Wikipedia	Orthography
0.408	English	Wikipedia	Orthography
0.424	English	Wikipedia	Orthography
0.3895	English	Wikipedia	Orthography
0.44	English	Wikipedia	Orthography
0.415	English	Wikipedia	Orthography
0.4145	English	Wikipedia	Orthography
0.4125	English	Wikipedia	Orthography
0.4095	English	Wikipedia	Orthography
0.423	English	Wikipedia	Orthography
0.409	English	Wikipedia	Orthography
0.3835	English	Wikipedia	Orthography
0.4375	English	Wikipedia	Orthography
0.4285	English	Wikipedia	Orthography
0.3815	English	Wikipedia	Orthography
0.425	English	Wikipedia	Orthography
0.4305	English	Wikipedia	Orthography
0.413	English	Wikipedia	Orthography
0.434	English	Wikipedia	Orthography
0.388	English	Wikipedia	Orthography
0.409	English	Wikipedia	Orthography
0.419	English	Wikipedia	Orthography
0.423	English	Wikipedia	Orthography
0.432	English	Wikipedia	Orthography
0.419	English	Wikipedia	Orthography
0.394	English	Wikipedia	Orthography
0.4175	English	Wikipedia	Orthography
0.4155	English	Wikipedia	Orthography
0.409	English	Wikipedia	Orthography
0.392	English	Wikipedia	Orthography
0.4095	English	Wikipedia	Orthography
0.415	English	Wikipedia	Orthography
0.4415	English	Wikipedia	Orthography
0.419	English	Wikipedia	Orthography
0.4285	English	Wikipedia	Orthography
0.421	English	Wikipedia	Orthography
0.4105	English	Wikipedia	Orthography
0.428	English	Wikipedia	Orthography
0.419	English	Wikipedia	Orthography
0.3955	English	Wikipedia	Orthography
0.4175	English	Wikipedia	Orthography
0.4055	English	Wikipedia	Orthography
0.4465	English	Wikipedia	Orthography
0.4125	English	Wikipedia	Orthography
0.4145	English	Wikipedia	Orthography
0.418	English	Wikipedia	Orthography
0.438	English	Wikipedia	Orthography
0.4305	English	Wikipedia	Orthography
0.433	English	Wikipedia	Orthography
0.44	English	Wikipedia	Orthography
0.4195	English	Wikipedia	Orthography
0.433	English	Wikipedia	Orthography
0.4245	English	Wikipedia	Orthography
0.4195	English	Wikipedia	Orthography
0.463	English	Wikipedia	Orthography
0.409	English	Wikipedia	Orthography
0.4185	English	Wikipedia	Orthography
0.4075	English	Wikipedia	Orthography
0.416	English	Wikipedia	Orthography
0.413	English	Wikipedia	Orthography
0.4225	English	Wikipedia	Orthography
0.4	English	Wikipedia	Orthography
0.4245	English	Wikipedia	Orthography
0.4115	English	Wikipedia	Orthography
0.4205	English	Wikipedia	Orthography
0.412	English	Wikipedia	Orthography
0.4465	English	Wikipedia	Orthography
0.4145	English	Wikipedia	Orthography
0.397	English	Wikipedia	Orthography
0.392	English	Wikipedia	Orthography
0.3955	English	Wikipedia	Orthography
0.426	English	Wikipedia	Orthography
0.434	English	Wikipedia	Orthography
0.4245	English	Wikipedia	Orthography
0.4195	English	Wikipedia	Orthography
0.4445	English	Wikipedia	Orthography
0.4085	English	Wikipedia	Orthography
0.3985	English	Wikipedia	Orthography
0.449	English	Wikipedia	Orthography
0.4145	English	Wikipedia	Orthography
0.433	English	Wikipedia	Orthography
0.4175	English	Wikipedia	Orthography
0.4105	English	Wikipedia	Orthography
0.4255	English	Wikipedia	Orthography
0.434	English	Wikipedia	Orthography
0.421	English	Wikipedia	Orthography
0.394	English	Wikipedia	Orthography
0.3925	English	Wikipedia	Orthography
0.435	English	Wikipedia	Orthography
0.415	English	Wikipedia	Orthography
0.4325	English	Wikipedia	Orthography
0.4345	English	Wikipedia	Orthography
0.4235	English	Wikipedia	Orthography
0.4575	English	Subtitles	Orthography
0.483	English	Subtitles	Orthography
0.4965	English	Subtitles	Orthography
0.483	English	Subtitles	Orthography
0.502	English	Subtitles	Orthography
0.462	English	Subtitles	Orthography
0.478	English	Subtitles	Orthography
0.4855	English	Subtitles	Orthography
0.5075	English	Subtitles	Orthography
0.483	English	Subtitles	Orthography
0.496	English	Subtitles	Orthography
0.481	English	Subtitles	Orthography
0.496	English	Subtitles	Orthography
0.4785	English	Subtitles	Orthography
0.463	English	Subtitles	Orthography
0.475	English	Subtitles	Orthography
0.4805	English	Subtitles	Orthography
0.461	English	Subtitles	Orthography
0.4425	English	Subtitles	Orthography
0.4785	English	Subtitles	Orthography
0.456	English	Subtitles	Orthography
0.4705	English	Subtitles	Orthography
0.482	English	Subtitles	Orthography
0.479	English	Subtitles	Orthography
0.47	English	Subtitles	Orthography
0.477	English	Subtitles	Orthography
0.474	English	Subtitles	Orthography
0.4705	English	Subtitles	Orthography
0.456	English	Subtitles	Orthography
0.511	English	Subtitles	Orthography
0.4925	English	Subtitles	Orthography
0.4955	English	Subtitles	Orthography
0.471	English	Subtitles	Orthography
0.4875	English	Subtitles	Orthography
0.509	English	Subtitles	Orthography
0.489	English	Subtitles	Orthography
0.474	English	Subtitles	Orthography
0.467	English	Subtitles	Orthography
0.4735	English	Subtitles	Orthography
0.478	English	Subtitles	Orthography
0.4945	English	Subtitles	Orthography
0.48	English	Subtitles	Orthography
0.516	English	Subtitles	Orthography
0.483	English	Subtitles	Orthography
0.464	English	Subtitles	Orthography
0.481	English	Subtitles	Orthography
0.468	English	Subtitles	Orthography
0.492	English	Subtitles	Orthography
0.4675	English	Subtitles	Orthography
0.5055	English	Subtitles	Orthography
0.5	English	Subtitles	Orthography
0.5055	English	Subtitles	Orthography
0.4685	English	Subtitles	Orthography
0.4865	English	Subtitles	Orthography
0.494	English	Subtitles	Orthography
0.4855	English	Subtitles	Orthography
0.4815	English	Subtitles	Orthography
0.48	English	Subtitles	Orthography
0.4805	English	Subtitles	Orthography
0.485	English	Subtitles	Orthography
0.489	English	Subtitles	Orthography
0.4585	English	Subtitles	Orthography
0.4995	English	Subtitles	Orthography
0.4865	English	Subtitles	Orthography
0.4915	English	Subtitles	Orthography
0.477	English	Subtitles	Orthography
0.453	English	Subtitles	Orthography
0.4785	English	Subtitles	Orthography
0.4485	English	Subtitles	Orthography
0.4915	English	Subtitles	Orthography
0.469	English	Subtitles	Orthography
0.475	English	Subtitles	Orthography
0.4855	English	Subtitles	Orthography
0.485	English	Subtitles	Orthography
0.4635	English	Subtitles	Orthography
0.521	English	Subtitles	Orthography
0.4845	English	Subtitles	Orthography
0.49	English	Subtitles	Orthography
0.488	English	Subtitles	Orthography
0.4865	English	Subtitles	Orthography
0.4715	English	Subtitles	Orthography
0.4755	English	Subtitles	Orthography
0.4615	English	Subtitles	Orthography
0.473	English	Subtitles	Orthography
0.4655	English	Subtitles	Orthography
0.4995	English	Subtitles	Orthography
0.512	English	Subtitles	Orthography
0.4725	English	Subtitles	Orthography
0.4525	English	Subtitles	Orthography
0.475	English	Subtitles	Orthography
0.443	English	Subtitles	Orthography
0.475	English	Subtitles	Orthography
0.5115	English	Subtitles	Orthography
0.4885	English	Subtitles	Orthography
0.474	English	Subtitles	Orthography
0.477	English	Subtitles	Orthography
0.4955	English	Subtitles	Orthography
0.501	English	Subtitles	Orthography
0.476	English	Subtitles	Orthography
0.4855	English	Subtitles	Orthography
0.409	German	News	Orthography
0.418	German	News	Orthography
0.446	German	News	Orthography
0.404	German	News	Orthography
0.428	German	News	Orthography
0.395	German	News	Orthography
0.399	German	News	Orthography
0.4115	German	News	Orthography
0.425	German	News	Orthography
0.408	German	News	Orthography
0.447	German	News	Orthography
0.423	German	News	Orthography
0.414	German	News	Orthography
0.419	German	News	Orthography
0.421	German	News	Orthography
0.411	German	News	Orthography
0.3985	German	News	Orthography
0.433	German	News	Orthography
0.424	German	News	Orthography
0.4	German	News	Orthography
0.437	German	News	Orthography
0.452	German	News	Orthography
0.433	German	News	Orthography
0.4	German	News	Orthography
0.417	German	News	Orthography
0.436	German	News	Orthography
0.45	German	News	Orthography
0.426	German	News	Orthography
0.406	German	News	Orthography
0.418	German	News	Orthography
0.419	German	News	Orthography
0.417	German	News	Orthography
0.453	German	News	Orthography
0.446	German	News	Orthography
0.421	German	News	Orthography
0.435	German	News	Orthography
0.422	German	News	Orthography
0.4065	German	News	Orthography
0.414	German	News	Orthography
0.413	German	News	Orthography
0.399	German	News	Orthography
0.432	German	News	Orthography
0.435	German	News	Orthography
0.412	German	News	Orthography
0.409	German	News	Orthography
0.428	German	News	Orthography
0.393	German	News	Orthography
0.402	German	News	Orthography
0.437	German	News	Orthography
0.394	German	News	Orthography
0.398	German	News	Orthography
0.43	German	News	Orthography
0.441	German	News	Orthography
0.436	German	News	Orthography
0.392	German	News	Orthography
0.4325	German	News	Orthography
0.42	German	News	Orthography
0.435	German	News	Orthography
0.409	German	News	Orthography
0.433	German	News	Orthography
0.411	German	News	Orthography
0.441	German	News	Orthography
0.433	German	News	Orthography
0.427	German	News	Orthography
0.42	German	News	Orthography
0.406	German	News	Orthography
0.429	German	News	Orthography
0.414	German	News	Orthography
0.416	German	News	Orthography
0.423	German	News	Orthography
0.431	German	News	Orthography
0.4265	German	News	Orthography
0.422	German	News	Orthography
0.41	German	News	Orthography
0.41	German	News	Orthography
0.404	German	News	Orthography
0.408	German	News	Orthography
0.4	German	News	Orthography
0.411	German	News	Orthography
0.428	German	News	Orthography
0.432	German	News	Orthography
0.4195	German	News	Orthography
0.428	German	News	Orthography
0.391	German	News	Orthography
0.43	German	News	Orthography
0.383	German	News	Orthography
0.4255	German	News	Orthography
0.431	German	News	Orthography
0.401	German	News	Orthography
0.401	German	News	Orthography
0.428	German	News	Orthography
0.4045	German	News	Orthography
0.389	German	News	Orthography
0.4135	German	News	Orthography
0.4165	German	News	Orthography
0.397	German	News	Orthography
0.415	German	News	Orthography
0.4165	German	News	Orthography
0.418	German	News	Orthography
0.407	German	News	Orthography
0.423	German	Wikipedia	Orthography
0.409	German	Wikipedia	Orthography
0.422	German	Wikipedia	Orthography
0.412	German	Wikipedia	Orthography
0.418	German	Wikipedia	Orthography
0.461	German	Wikipedia	Orthography
0.412	German	Wikipedia	Orthography
0.414	German	Wikipedia	Orthography
0.456	German	Wikipedia	Orthography
0.438	German	Wikipedia	Orthography
0.417	German	Wikipedia	Orthography
0.452	German	Wikipedia	Orthography
0.462	German	Wikipedia	Orthography
0.454	German	Wikipedia	Orthography
0.425	German	Wikipedia	Orthography
0.391	German	Wikipedia	Orthography
0.447	German	Wikipedia	Orthography
0.417	German	Wikipedia	Orthography
0.398	German	Wikipedia	Orthography
0.446	German	Wikipedia	Orthography
0.441	German	Wikipedia	Orthography
0.422	German	Wikipedia	Orthography
0.401	German	Wikipedia	Orthography
0.422	German	Wikipedia	Orthography
0.444	German	Wikipedia	Orthography
0.435	German	Wikipedia	Orthography
0.46	German	Wikipedia	Orthography
0.419	German	Wikipedia	Orthography
0.42	German	Wikipedia	Orthography
0.425	German	Wikipedia	Orthography
0.435	German	Wikipedia	Orthography
0.418	German	Wikipedia	Orthography
0.438	German	Wikipedia	Orthography
0.406	German	Wikipedia	Orthography
0.409	German	Wikipedia	Orthography
0.402	German	Wikipedia	Orthography
0.4265	German	Wikipedia	Orthography
0.457	German	Wikipedia	Orthography
0.418	German	Wikipedia	Orthography
0.391	German	Wikipedia	Orthography
0.439	German	Wikipedia	Orthography
0.42	German	Wikipedia	Orthography
0.42	German	Wikipedia	Orthography
0.395	German	Wikipedia	Orthography
0.421	German	Wikipedia	Orthography
0.4	German	Wikipedia	Orthography
0.399	German	Wikipedia	Orthography
0.437	German	Wikipedia	Orthography
0.421	German	Wikipedia	Orthography
0.434	German	Wikipedia	Orthography
0.407	German	Wikipedia	Orthography
0.409	German	Wikipedia	Orthography
0.426	German	Wikipedia	Orthography
0.4035	German	Wikipedia	Orthography
0.421	German	Wikipedia	Orthography
0.415	German	Wikipedia	Orthography
0.438	German	Wikipedia	Orthography
0.421	German	Wikipedia	Orthography
0.411	German	Wikipedia	Orthography
0.397	German	Wikipedia	Orthography
0.411	German	Wikipedia	Orthography
0.406	German	Wikipedia	Orthography
0.429	German	Wikipedia	Orthography
0.424	German	Wikipedia	Orthography
0.414	German	Wikipedia	Orthography
0.42	German	Wikipedia	Orthography
0.415	German	Wikipedia	Orthography
0.419	German	Wikipedia	Orthography
0.393	German	Wikipedia	Orthography
0.439	German	Wikipedia	Orthography
0.404	German	Wikipedia	Orthography
0.451	German	Wikipedia	Orthography
0.445	German	Wikipedia	Orthography
0.413	German	Wikipedia	Orthography
0.443	German	Wikipedia	Orthography
0.427	German	Wikipedia	Orthography
0.424	German	Wikipedia	Orthography
0.431	German	Wikipedia	Orthography
0.411	German	Wikipedia	Orthography
0.4475	German	Wikipedia	Orthography
0.417	German	Wikipedia	Orthography
0.418	German	Wikipedia	Orthography
0.429	German	Wikipedia	Orthography
0.453	German	Wikipedia	Orthography
0.43	German	Wikipedia	Orthography
0.443	German	Wikipedia	Orthography
0.429	German	Wikipedia	Orthography
0.428	German	Wikipedia	Orthography
0.409	German	Wikipedia	Orthography
0.419	German	Wikipedia	Orthography
0.452	German	Wikipedia	Orthography
0.408	German	Wikipedia	Orthography
0.414	German	Wikipedia	Orthography
0.421	German	Wikipedia	Orthography
0.41	German	Wikipedia	Orthography
0.424	German	Wikipedia	Orthography
0.402	German	Wikipedia	Orthography
0.41	German	Wikipedia	Orthography
0.408	German	Wikipedia	Orthography
0.448	German	Wikipedia	Orthography
0.487	German	Subtitles	Orthography
0.504	German	Subtitles	Orthography
0.51	German	Subtitles	Orthography
0.5105	German	Subtitles	Orthography
0.501	German	Subtitles	Orthography
0.51	German	Subtitles	Orthography
0.504	German	Subtitles	Orthography
0.486	German	Subtitles	Orthography
0.509	German	Subtitles	Orthography
0.503	German	Subtitles	Orthography
0.477	German	Subtitles	Orthography
0.5	German	Subtitles	Orthography
0.494	German	Subtitles	Orthography
0.491	German	Subtitles	Orthography
0.488	German	Subtitles	Orthography
0.508	German	Subtitles	Orthography
0.4675	German	Subtitles	Orthography
0.503	German	Subtitles	Orthography
0.495	German	Subtitles	Orthography
0.5	German	Subtitles	Orthography
0.505	German	Subtitles	Orthography
0.5005	German	Subtitles	Orthography
0.494	German	Subtitles	Orthography
0.493	German	Subtitles	Orthography
0.482	German	Subtitles	Orthography
0.515	German	Subtitles	Orthography
0.505	German	Subtitles	Orthography
0.475	German	Subtitles	Orthography
0.518	German	Subtitles	Orthography
0.493	German	Subtitles	Orthography
0.4935	German	Subtitles	Orthography
0.49	German	Subtitles	Orthography
0.5	German	Subtitles	Orthography
0.527	German	Subtitles	Orthography
0.479	German	Subtitles	Orthography
0.497	German	Subtitles	Orthography
0.521	German	Subtitles	Orthography
0.4965	German	Subtitles	Orthography
0.508	German	Subtitles	Orthography
0.483	German	Subtitles	Orthography
0.489	German	Subtitles	Orthography
0.496	German	Subtitles	Orthography
0.508	German	Subtitles	Orthography
0.5	German	Subtitles	Orthography
0.491	German	Subtitles	Orthography
0.4765	German	Subtitles	Orthography
0.512	German	Subtitles	Orthography
0.491	German	Subtitles	Orthography
0.494	German	Subtitles	Orthography
0.519	German	Subtitles	Orthography
0.514	German	Subtitles	Orthography
0.483	German	Subtitles	Orthography
0.503	German	Subtitles	Orthography
0.498	German	Subtitles	Orthography
0.514	German	Subtitles	Orthography
0.486	German	Subtitles	Orthography
0.505	German	Subtitles	Orthography
0.502	German	Subtitles	Orthography
0.501	German	Subtitles	Orthography
0.524	German	Subtitles	Orthography
0.518	German	Subtitles	Orthography
0.486	German	Subtitles	Orthography
0.495	German	Subtitles	Orthography
0.499	German	Subtitles	Orthography
0.501	German	Subtitles	Orthography
0.507	German	Subtitles	Orthography
0.495	German	Subtitles	Orthography
0.491	German	Subtitles	Orthography
0.492	German	Subtitles	Orthography
0.456	German	Subtitles	Orthography
0.478	German	Subtitles	Orthography
0.489	German	Subtitles	Orthography
0.507	German	Subtitles	Orthography
0.515	German	Subtitles	Orthography
0.486	German	Subtitles	Orthography
0.492	German	Subtitles	Orthography
0.519	German	Subtitles	Orthography
0.46	German	Subtitles	Orthography
0.495	German	Subtitles	Orthography
0.485	German	Subtitles	Orthography
0.5005	German	Subtitles	Orthography
0.527	German	Subtitles	Orthography
0.528	German	Subtitles	Orthography
0.487	German	Subtitles	Orthography
0.494	German	Subtitles	Orthography
0.518	German	Subtitles	Orthography
0.499	German	Subtitles	Orthography
0.492	German	Subtitles	Orthography
0.5055	German	Subtitles	Orthography
0.493	German	Subtitles	Orthography
0.541	German	Subtitles	Orthography
0.502	German	Subtitles	Orthography
0.516	German	Subtitles	Orthography
0.482	German	Subtitles	Orthography
0.479	German	Subtitles	Orthography
0.504	German	Subtitles	Orthography
0.52	German	Subtitles	Orthography
0.496	German	Subtitles	Orthography
0.508	German	Subtitles	Orthography
0.543	German	Subtitles	Orthography
0.452	French	News	Orthography
0.4365	French	News	Orthography
0.4295	French	News	Orthography
0.4445	French	News	Orthography
0.4405	French	News	Orthography
0.432	French	News	Orthography
0.4265	French	News	Orthography
0.4635	French	News	Orthography
0.439	French	News	Orthography
0.4515	French	News	Orthography
0.445	French	News	Orthography
0.4415	French	News	Orthography
0.4605	French	News	Orthography
0.4255	French	News	Orthography
0.467	French	News	Orthography
0.47	French	News	Orthography
0.4375	French	News	Orthography
0.458	French	News	Orthography
0.444	French	News	Orthography
0.4255	French	News	Orthography
0.42	French	News	Orthography
0.4215	French	News	Orthography
0.432	French	News	Orthography
0.4665	French	News	Orthography
0.465	French	News	Orthography
0.4545	French	News	Orthography
0.474	French	News	Orthography
0.461	French	News	Orthography
0.4535	French	News	Orthography
0.4575	French	News	Orthography
0.4595	French	News	Orthography
0.43	French	News	Orthography
0.443	French	News	Orthography
0.4505	French	News	Orthography
0.4545	French	News	Orthography
0.426833333333333	French	News	Orthography
0.41	French	News	Orthography
0.4505	French	News	Orthography
0.4545	French	News	Orthography
0.4385	French	News	Orthography
0.458	French	News	Orthography
0.4715	French	News	Orthography
0.447	French	News	Orthography
0.479	French	News	Orthography
0.428	French	News	Orthography
0.4455	French	News	Orthography
0.4635	French	News	Orthography
0.476	French	News	Orthography
0.48	French	News	Orthography
0.47	French	News	Orthography
0.477	French	News	Orthography
0.454	French	News	Orthography
0.4365	French	News	Orthography
0.447	French	News	Orthography
0.44	French	News	Orthography
0.4615	French	News	Orthography
0.4345	French	News	Orthography
0.44	French	News	Orthography
0.43	French	News	Orthography
0.4415	French	News	Orthography
0.444	French	News	Orthography
0.441	French	News	Orthography
0.435	French	News	Orthography
0.452	French	News	Orthography
0.478	French	News	Orthography
0.452	French	News	Orthography
0.442	French	News	Orthography
0.428	French	News	Orthography
0.4495	French	News	Orthography
0.4525	French	News	Orthography
0.457	French	News	Orthography
0.4495	French	News	Orthography
0.4585	French	News	Orthography
0.456	French	News	Orthography
0.464	French	News	Orthography
0.429	French	News	Orthography
0.442	French	News	Orthography
0.426	French	News	Orthography
0.443	French	News	Orthography
0.4265	French	News	Orthography
0.4845	French	News	Orthography
0.455	French	News	Orthography
0.43	French	News	Orthography
0.4625	French	News	Orthography
0.448	French	News	Orthography
0.464	French	News	Orthography
0.4665	French	News	Orthography
0.481	French	News	Orthography
0.441	French	News	Orthography
0.4665	French	News	Orthography
0.4535	French	News	Orthography
0.4445	French	News	Orthography
0.441	French	News	Orthography
0.449	French	News	Orthography
0.4615	French	News	Orthography
0.4515	French	News	Orthography
0.47	French	News	Orthography
0.4585	French	News	Orthography
0.4215	French	News	Orthography
0.476	French	News	Orthography
0.4415	French	Wikipedia	Orthography
0.481	French	Wikipedia	Orthography
0.4535	French	Wikipedia	Orthography
0.4695	French	Wikipedia	Orthography
0.441	French	Wikipedia	Orthography
0.441	French	Wikipedia	Orthography
0.437	French	Wikipedia	Orthography
0.46	French	Wikipedia	Orthography
0.4535	French	Wikipedia	Orthography
0.4565	French	Wikipedia	Orthography
0.4515	French	Wikipedia	Orthography
0.431	French	Wikipedia	Orthography
0.4675	French	Wikipedia	Orthography
0.4585	French	Wikipedia	Orthography
0.4525	French	Wikipedia	Orthography
0.4925	French	Wikipedia	Orthography
0.4125	French	Wikipedia	Orthography
0.4675	French	Wikipedia	Orthography
0.444	French	Wikipedia	Orthography
0.462	French	Wikipedia	Orthography
0.45	French	Wikipedia	Orthography
0.4575	French	Wikipedia	Orthography
0.439	French	Wikipedia	Orthography
0.438	French	Wikipedia	Orthography
0.46	French	Wikipedia	Orthography
0.436	French	Wikipedia	Orthography
0.4365	French	Wikipedia	Orthography
0.459	French	Wikipedia	Orthography
0.458	French	Wikipedia	Orthography
0.442	French	Wikipedia	Orthography
0.456	French	Wikipedia	Orthography
0.4585	French	Wikipedia	Orthography
0.447	French	Wikipedia	Orthography
0.4485	French	Wikipedia	Orthography
0.46	French	Wikipedia	Orthography
0.45	French	Wikipedia	Orthography
0.4485	French	Wikipedia	Orthography
0.4505	French	Wikipedia	Orthography
0.459	French	Wikipedia	Orthography
0.4605	French	Wikipedia	Orthography
0.4855	French	Wikipedia	Orthography
0.433	French	Wikipedia	Orthography
0.4525	French	Wikipedia	Orthography
0.4605	French	Wikipedia	Orthography
0.4265	French	Wikipedia	Orthography
0.418	French	Wikipedia	Orthography
0.458	French	Wikipedia	Orthography
0.441	French	Wikipedia	Orthography
0.4695	French	Wikipedia	Orthography
0.456	French	Wikipedia	Orthography
0.452	French	Wikipedia	Orthography
0.484	French	Wikipedia	Orthography
0.455	French	Wikipedia	Orthography
0.4265	French	Wikipedia	Orthography
0.4495	French	Wikipedia	Orthography
0.457	French	Wikipedia	Orthography
0.4715	French	Wikipedia	Orthography
0.438	French	Wikipedia	Orthography
0.495	French	Wikipedia	Orthography
0.44	French	Wikipedia	Orthography
0.4665	French	Wikipedia	Orthography
0.455	French	Wikipedia	Orthography
0.44	French	Wikipedia	Orthography
0.4335	French	Wikipedia	Orthography
0.4485	French	Wikipedia	Orthography
0.4535	French	Wikipedia	Orthography
0.4625	French	Wikipedia	Orthography
0.4795	French	Wikipedia	Orthography
0.454	French	Wikipedia	Orthography
0.46	French	Wikipedia	Orthography
0.4275	French	Wikipedia	Orthography
0.4605	French	Wikipedia	Orthography
0.458	French	Wikipedia	Orthography
0.4445	French	Wikipedia	Orthography
0.4635	French	Wikipedia	Orthography
0.42	French	Wikipedia	Orthography
0.4585	French	Wikipedia	Orthography
0.422	French	Wikipedia	Orthography
0.451	French	Wikipedia	Orthography
0.436	French	Wikipedia	Orthography
0.4505	French	Wikipedia	Orthography
0.4475	French	Wikipedia	Orthography
0.457	French	Wikipedia	Orthography
0.446	French	Wikipedia	Orthography
0.469	French	Wikipedia	Orthography
0.4545	French	Wikipedia	Orthography
0.475	French	Wikipedia	Orthography
0.4485	French	Wikipedia	Orthography
0.4695	French	Wikipedia	Orthography
0.447	French	Wikipedia	Orthography
0.4555	French	Wikipedia	Orthography
0.4405	French	Wikipedia	Orthography
0.4375	French	Wikipedia	Orthography
0.4535	French	Wikipedia	Orthography
0.461	French	Wikipedia	Orthography
0.4425	French	Wikipedia	Orthography
0.4575	French	Wikipedia	Orthography
0.4715	French	Wikipedia	Orthography
0.452	French	Wikipedia	Orthography
0.446	French	Wikipedia	Orthography
0.459	French	Subtitles	Orthography
0.5055	French	Subtitles	Orthography
0.4635	French	Subtitles	Orthography
0.4765	French	Subtitles	Orthography
0.495	French	Subtitles	Orthography
0.4825	French	Subtitles	Orthography
0.49	French	Subtitles	Orthography
0.4835	French	Subtitles	Orthography
0.5015	French	Subtitles	Orthography
0.463	French	Subtitles	Orthography
0.4915	French	Subtitles	Orthography
0.4715	French	Subtitles	Orthography
0.48	French	Subtitles	Orthography
0.5	French	Subtitles	Orthography
0.4775	French	Subtitles	Orthography
0.4465	French	Subtitles	Orthography
0.4825	French	Subtitles	Orthography
0.4845	French	Subtitles	Orthography
0.473333333333333	French	Subtitles	Orthography
0.496	French	Subtitles	Orthography
0.494	French	Subtitles	Orthography
0.481	French	Subtitles	Orthography
0.496	French	Subtitles	Orthography
0.509	French	Subtitles	Orthography
0.481	French	Subtitles	Orthography
0.4555	French	Subtitles	Orthography
0.4815	French	Subtitles	Orthography
0.492	French	Subtitles	Orthography
0.449	French	Subtitles	Orthography
0.4935	French	Subtitles	Orthography
0.4665	French	Subtitles	Orthography
0.4875	French	Subtitles	Orthography
0.4655	French	Subtitles	Orthography
0.4995	French	Subtitles	Orthography
0.514	French	Subtitles	Orthography
0.4805	French	Subtitles	Orthography
0.5025	French	Subtitles	Orthography
0.4865	French	Subtitles	Orthography
0.4815	French	Subtitles	Orthography
0.5065	French	Subtitles	Orthography
0.454	French	Subtitles	Orthography
0.4755	French	Subtitles	Orthography
0.4655	French	Subtitles	Orthography
0.4755	French	Subtitles	Orthography
0.4875	French	Subtitles	Orthography
0.4575	French	Subtitles	Orthography
0.454	French	Subtitles	Orthography
0.5055	French	Subtitles	Orthography
0.476	French	Subtitles	Orthography
0.4835	French	Subtitles	Orthography
0.4665	French	Subtitles	Orthography
0.492833333333333	French	Subtitles	Orthography
0.458	French	Subtitles	Orthography
0.5015	French	Subtitles	Orthography
0.4965	French	Subtitles	Orthography
0.4575	French	Subtitles	Orthography
0.4725	French	Subtitles	Orthography
0.4985	French	Subtitles	Orthography
0.457	French	Subtitles	Orthography
0.4975	French	Subtitles	Orthography
0.4855	French	Subtitles	Orthography
0.479	French	Subtitles	Orthography
0.4835	French	Subtitles	Orthography
0.4655	French	Subtitles	Orthography
0.4695	French	Subtitles	Orthography
0.502	French	Subtitles	Orthography
0.494333333333333	French	Subtitles	Orthography
0.452	French	Subtitles	Orthography
0.466	French	Subtitles	Orthography
0.4715	French	Subtitles	Orthography
0.4705	French	Subtitles	Orthography
0.469	French	Subtitles	Orthography
0.476	French	Subtitles	Orthography
0.489	French	Subtitles	Orthography
0.479	French	Subtitles	Orthography
0.497	French	Subtitles	Orthography
0.478	French	Subtitles	Orthography
0.466	French	Subtitles	Orthography
0.4725	French	Subtitles	Orthography
0.4925	French	Subtitles	Orthography
0.474	French	Subtitles	Orthography
0.4825	French	Subtitles	Orthography
0.4735	French	Subtitles	Orthography
0.472	French	Subtitles	Orthography
0.5085	French	Subtitles	Orthography
0.481	French	Subtitles	Orthography
0.489333333333333	French	Subtitles	Orthography
0.488833333333333	French	Subtitles	Orthography
0.507	French	Subtitles	Orthography
0.485	French	Subtitles	Orthography
0.4865	French	Subtitles	Orthography
0.4775	French	Subtitles	Orthography
0.479	French	Subtitles	Orthography
0.471	French	Subtitles	Orthography
0.477	French	Subtitles	Orthography
0.462	French	Subtitles	Orthography
0.4695	French	Subtitles	Orthography
0.4925	French	Subtitles	Orthography
0.475	French	Subtitles	Orthography
0.477	French	Subtitles	Orthography
0.271	Russian	News	Orthography
0.274	Russian	News	Orthography
0.283	Russian	News	Orthography
0.2715	Russian	News	Orthography
0.288	Russian	News	Orthography
0.266	Russian	News	Orthography
0.262	Russian	News	Orthography
0.2725	Russian	News	Orthography
0.287	Russian	News	Orthography
0.26	Russian	News	Orthography
0.299	Russian	News	Orthography
0.294	Russian	News	Orthography
0.282	Russian	News	Orthography
0.306	Russian	News	Orthography
0.282	Russian	News	Orthography
0.283	Russian	News	Orthography
0.278	Russian	News	Orthography
0.269	Russian	News	Orthography
0.292	Russian	News	Orthography
0.2775	Russian	News	Orthography
0.294	Russian	News	Orthography
0.273	Russian	News	Orthography
0.261	Russian	News	Orthography
0.275	Russian	News	Orthography
0.269	Russian	News	Orthography
0.288	Russian	News	Orthography
0.31	Russian	News	Orthography
0.285	Russian	News	Orthography
0.28	Russian	News	Orthography
0.272	Russian	News	Orthography
0.275	Russian	News	Orthography
0.287	Russian	News	Orthography
0.267	Russian	News	Orthography
0.2635	Russian	News	Orthography
0.274	Russian	News	Orthography
0.283	Russian	News	Orthography
0.273	Russian	News	Orthography
0.264	Russian	News	Orthography
0.284	Russian	News	Orthography
0.301	Russian	News	Orthography
0.2755	Russian	News	Orthography
0.2875	Russian	News	Orthography
0.293	Russian	News	Orthography
0.275	Russian	News	Orthography
0.257	Russian	News	Orthography
0.2705	Russian	News	Orthography
0.302	Russian	News	Orthography
0.283	Russian	News	Orthography
0.276	Russian	News	Orthography
0.277	Russian	News	Orthography
0.273	Russian	News	Orthography
0.269	Russian	News	Orthography
0.255	Russian	News	Orthography
0.278	Russian	News	Orthography
0.277	Russian	News	Orthography
0.294	Russian	News	Orthography
0.269	Russian	News	Orthography
0.2585	Russian	News	Orthography
0.273	Russian	News	Orthography
0.2895	Russian	News	Orthography
0.263	Russian	News	Orthography
0.274	Russian	News	Orthography
0.3	Russian	News	Orthography
0.2775	Russian	News	Orthography
0.272	Russian	News	Orthography
0.286	Russian	News	Orthography
0.254	Russian	News	Orthography
0.283	Russian	News	Orthography
0.254	Russian	News	Orthography
0.268	Russian	News	Orthography
0.291	Russian	News	Orthography
0.273	Russian	News	Orthography
0.287	Russian	News	Orthography
0.277	Russian	News	Orthography
0.261	Russian	News	Orthography
0.266	Russian	News	Orthography
0.28	Russian	News	Orthography
0.284	Russian	News	Orthography
0.274	Russian	News	Orthography
0.29	Russian	News	Orthography
0.261	Russian	News	Orthography
0.295	Russian	News	Orthography
0.287	Russian	News	Orthography
0.288	Russian	News	Orthography
0.282	Russian	News	Orthography
0.289	Russian	News	Orthography
0.268	Russian	News	Orthography
0.267	Russian	News	Orthography
0.284	Russian	News	Orthography
0.275	Russian	News	Orthography
0.274	Russian	News	Orthography
0.271	Russian	News	Orthography
0.267	Russian	News	Orthography
0.279	Russian	News	Orthography
0.28	Russian	News	Orthography
0.269	Russian	News	Orthography
0.303	Russian	News	Orthography
0.27	Russian	News	Orthography
0.264	Russian	News	Orthography
0.302	Russian	News	Orthography
0.277	Russian	Wikipedia	Orthography
0.261	Russian	Wikipedia	Orthography
0.267	Russian	Wikipedia	Orthography
0.299	Russian	Wikipedia	Orthography
0.278	Russian	Wikipedia	Orthography
0.292	Russian	Wikipedia	Orthography
0.293	Russian	Wikipedia	Orthography
0.267	Russian	Wikipedia	Orthography
0.2665	Russian	Wikipedia	Orthography
0.27	Russian	Wikipedia	Orthography
0.244	Russian	Wikipedia	Orthography
0.241	Russian	Wikipedia	Orthography
0.252	Russian	Wikipedia	Orthography
0.268	Russian	Wikipedia	Orthography
0.286	Russian	Wikipedia	Orthography
0.29	Russian	Wikipedia	Orthography
0.265	Russian	Wikipedia	Orthography
0.255	Russian	Wikipedia	Orthography
0.273	Russian	Wikipedia	Orthography
0.286	Russian	Wikipedia	Orthography
0.276	Russian	Wikipedia	Orthography
0.274	Russian	Wikipedia	Orthography
0.284	Russian	Wikipedia	Orthography
0.303	Russian	Wikipedia	Orthography
0.248	Russian	Wikipedia	Orthography
0.281	Russian	Wikipedia	Orthography
0.277	Russian	Wikipedia	Orthography
0.278	Russian	Wikipedia	Orthography
0.275	Russian	Wikipedia	Orthography
0.297	Russian	Wikipedia	Orthography
0.274	Russian	Wikipedia	Orthography
0.293	Russian	Wikipedia	Orthography
0.262	Russian	Wikipedia	Orthography
0.26	Russian	Wikipedia	Orthography
0.267	Russian	Wikipedia	Orthography
0.285	Russian	Wikipedia	Orthography
0.266	Russian	Wikipedia	Orthography
0.291	Russian	Wikipedia	Orthography
0.273	Russian	Wikipedia	Orthography
0.275	Russian	Wikipedia	Orthography
0.276	Russian	Wikipedia	Orthography
0.261	Russian	Wikipedia	Orthography
0.263	Russian	Wikipedia	Orthography
0.254	Russian	Wikipedia	Orthography
0.282	Russian	Wikipedia	Orthography
0.267	Russian	Wikipedia	Orthography
0.267	Russian	Wikipedia	Orthography
0.284	Russian	Wikipedia	Orthography
0.28	Russian	Wikipedia	Orthography
0.258	Russian	Wikipedia	Orthography
0.255	Russian	Wikipedia	Orthography
0.265	Russian	Wikipedia	Orthography
0.272	Russian	Wikipedia	Orthography
0.272	Russian	Wikipedia	Orthography
0.246	Russian	Wikipedia	Orthography
0.27	Russian	Wikipedia	Orthography
0.275	Russian	Wikipedia	Orthography
0.289	Russian	Wikipedia	Orthography
0.277	Russian	Wikipedia	Orthography
0.254	Russian	Wikipedia	Orthography
0.27	Russian	Wikipedia	Orthography
0.27	Russian	Wikipedia	Orthography
0.273	Russian	Wikipedia	Orthography
0.263	Russian	Wikipedia	Orthography
0.294	Russian	Wikipedia	Orthography
0.255	Russian	Wikipedia	Orthography
0.256	Russian	Wikipedia	Orthography
0.29	Russian	Wikipedia	Orthography
0.273	Russian	Wikipedia	Orthography
0.269	Russian	Wikipedia	Orthography
0.274	Russian	Wikipedia	Orthography
0.276	Russian	Wikipedia	Orthography
0.282	Russian	Wikipedia	Orthography
0.27	Russian	Wikipedia	Orthography
0.266	Russian	Wikipedia	Orthography
0.281	Russian	Wikipedia	Orthography
0.267	Russian	Wikipedia	Orthography
0.277	Russian	Wikipedia	Orthography
0.259	Russian	Wikipedia	Orthography
0.287	Russian	Wikipedia	Orthography
0.278	Russian	Wikipedia	Orthography
0.259	Russian	Wikipedia	Orthography
0.2545	Russian	Wikipedia	Orthography
0.259	Russian	Wikipedia	Orthography
0.258	Russian	Wikipedia	Orthography
0.278	Russian	Wikipedia	Orthography
0.261	Russian	Wikipedia	Orthography
0.282	Russian	Wikipedia	Orthography
0.253	Russian	Wikipedia	Orthography
0.247	Russian	Wikipedia	Orthography
0.265	Russian	Wikipedia	Orthography
0.268	Russian	Wikipedia	Orthography
0.257	Russian	Wikipedia	Orthography
0.292	Russian	Wikipedia	Orthography
0.245	Russian	Wikipedia	Orthography
0.246	Russian	Wikipedia	Orthography
0.258	Russian	Wikipedia	Orthography
0.266	Russian	Wikipedia	Orthography
0.285	Russian	Wikipedia	Orthography
0.245	Russian	Wikipedia	Orthography
0.451	Russian	Subtitles	Orthography
0.444	Russian	Subtitles	Orthography
0.443	Russian	Subtitles	Orthography
0.428	Russian	Subtitles	Orthography
0.435	Russian	Subtitles	Orthography
0.447	Russian	Subtitles	Orthography
0.4155	Russian	Subtitles	Orthography
0.435	Russian	Subtitles	Orthography
0.433	Russian	Subtitles	Orthography
0.462	Russian	Subtitles	Orthography
0.461	Russian	Subtitles	Orthography
0.429	Russian	Subtitles	Orthography
0.428	Russian	Subtitles	Orthography
0.422	Russian	Subtitles	Orthography
0.438	Russian	Subtitles	Orthography
0.4215	Russian	Subtitles	Orthography
0.429	Russian	Subtitles	Orthography
0.411	Russian	Subtitles	Orthography
0.445	Russian	Subtitles	Orthography
0.417	Russian	Subtitles	Orthography
0.422	Russian	Subtitles	Orthography
0.452	Russian	Subtitles	Orthography
0.4475	Russian	Subtitles	Orthography
0.43	Russian	Subtitles	Orthography
0.441	Russian	Subtitles	Orthography
0.433	Russian	Subtitles	Orthography
0.458	Russian	Subtitles	Orthography
0.475	Russian	Subtitles	Orthography
0.46	Russian	Subtitles	Orthography
0.433	Russian	Subtitles	Orthography
0.428	Russian	Subtitles	Orthography
0.427	Russian	Subtitles	Orthography
0.44	Russian	Subtitles	Orthography
0.438	Russian	Subtitles	Orthography
0.445	Russian	Subtitles	Orthography
0.4385	Russian	Subtitles	Orthography
0.4265	Russian	Subtitles	Orthography
0.44	Russian	Subtitles	Orthography
0.409	Russian	Subtitles	Orthography
0.462	Russian	Subtitles	Orthography
0.414	Russian	Subtitles	Orthography
0.4465	Russian	Subtitles	Orthography
0.4575	Russian	Subtitles	Orthography
0.444	Russian	Subtitles	Orthography
0.435	Russian	Subtitles	Orthography
0.4605	Russian	Subtitles	Orthography
0.444	Russian	Subtitles	Orthography
0.4175	Russian	Subtitles	Orthography
0.45	Russian	Subtitles	Orthography
0.419	Russian	Subtitles	Orthography
0.437	Russian	Subtitles	Orthography
0.437	Russian	Subtitles	Orthography
0.394	Russian	Subtitles	Orthography
0.45	Russian	Subtitles	Orthography
0.429	Russian	Subtitles	Orthography
0.442	Russian	Subtitles	Orthography
0.462	Russian	Subtitles	Orthography
0.423	Russian	Subtitles	Orthography
0.437	Russian	Subtitles	Orthography
0.412	Russian	Subtitles	Orthography
0.409	Russian	Subtitles	Orthography
0.423	Russian	Subtitles	Orthography
0.4265	Russian	Subtitles	Orthography
0.422	Russian	Subtitles	Orthography
0.4195	Russian	Subtitles	Orthography
0.427	Russian	Subtitles	Orthography
0.444	Russian	Subtitles	Orthography
0.4025	Russian	Subtitles	Orthography
0.4455	Russian	Subtitles	Orthography
0.469	Russian	Subtitles	Orthography
0.433	Russian	Subtitles	Orthography
0.4305	Russian	Subtitles	Orthography
0.444	Russian	Subtitles	Orthography
0.444	Russian	Subtitles	Orthography
0.448	Russian	Subtitles	Orthography
0.4635	Russian	Subtitles	Orthography
0.441	Russian	Subtitles	Orthography
0.409	Russian	Subtitles	Orthography
0.467	Russian	Subtitles	Orthography
0.414	Russian	Subtitles	Orthography
0.4395	Russian	Subtitles	Orthography
0.444	Russian	Subtitles	Orthography
0.463	Russian	Subtitles	Orthography
0.42	Russian	Subtitles	Orthography
0.446	Russian	Subtitles	Orthography
0.438	Russian	Subtitles	Orthography
0.421	Russian	Subtitles	Orthography
0.452	Russian	Subtitles	Orthography
0.4455	Russian	Subtitles	Orthography
0.433	Russian	Subtitles	Orthography
0.445	Russian	Subtitles	Orthography
0.444	Russian	Subtitles	Orthography
0.468	Russian	Subtitles	Orthography
0.421	Russian	Subtitles	Orthography
0.4545	Russian	Subtitles	Orthography
0.4605	Russian	Subtitles	Orthography
0.438	Russian	Subtitles	Orthography
0.4285	Russian	Subtitles	Orthography
0.444	Russian	Subtitles	Orthography
0.4345	Russian	Subtitles	Orthography
0.303	Indonesian	News	Orthography
0.301	Indonesian	News	Orthography
0.271	Indonesian	News	Orthography
0.26	Indonesian	News	Orthography
0.255	Indonesian	News	Orthography
0.26	Indonesian	News	Orthography
0.274	Indonesian	News	Orthography
0.293	Indonesian	News	Orthography
0.244	Indonesian	News	Orthography
0.252	Indonesian	News	Orthography
0.281	Indonesian	News	Orthography
0.269	Indonesian	News	Orthography
0.269	Indonesian	News	Orthography
0.247	Indonesian	News	Orthography
0.259	Indonesian	News	Orthography
0.264	Indonesian	News	Orthography
0.262	Indonesian	News	Orthography
0.249	Indonesian	News	Orthography
0.276	Indonesian	News	Orthography
0.273	Indonesian	News	Orthography
0.259	Indonesian	News	Orthography
0.263	Indonesian	News	Orthography
0.247	Indonesian	News	Orthography
0.269	Indonesian	News	Orthography
0.261	Indonesian	News	Orthography
0.237	Indonesian	News	Orthography
0.265	Indonesian	News	Orthography
0.272	Indonesian	News	Orthography
0.239	Indonesian	News	Orthography
0.259	Indonesian	News	Orthography
0.252	Indonesian	News	Orthography
0.297	Indonesian	News	Orthography
0.259	Indonesian	News	Orthography
0.289	Indonesian	News	Orthography
0.271	Indonesian	News	Orthography
0.284	Indonesian	News	Orthography
0.26	Indonesian	News	Orthography
0.247	Indonesian	News	Orthography
0.26	Indonesian	News	Orthography
0.278	Indonesian	News	Orthography
0.269	Indonesian	News	Orthography
0.279	Indonesian	News	Orthography
0.249	Indonesian	News	Orthography
0.256	Indonesian	News	Orthography
0.287	Indonesian	News	Orthography
0.242	Indonesian	News	Orthography
0.246	Indonesian	News	Orthography
0.275	Indonesian	News	Orthography
0.252	Indonesian	News	Orthography
0.26	Indonesian	News	Orthography
0.276	Indonesian	News	Orthography
0.298	Indonesian	News	Orthography
0.279	Indonesian	News	Orthography
0.253	Indonesian	News	Orthography
0.273	Indonesian	News	Orthography
0.252	Indonesian	News	Orthography
0.271	Indonesian	News	Orthography
0.286	Indonesian	News	Orthography
0.269	Indonesian	News	Orthography
0.285	Indonesian	News	Orthography
0.254	Indonesian	News	Orthography
0.248	Indonesian	News	Orthography
0.298	Indonesian	News	Orthography
0.265	Indonesian	News	Orthography
0.269	Indonesian	News	Orthography
0.258	Indonesian	News	Orthography
0.255	Indonesian	News	Orthography
0.258	Indonesian	News	Orthography
0.261	Indonesian	News	Orthography
0.258	Indonesian	News	Orthography
0.251	Indonesian	News	Orthography
0.271	Indonesian	News	Orthography
0.254	Indonesian	News	Orthography
0.231	Indonesian	News	Orthography
0.265	Indonesian	News	Orthography
0.235	Indonesian	News	Orthography
0.249	Indonesian	News	Orthography
0.266	Indonesian	News	Orthography
0.257	Indonesian	News	Orthography
0.273	Indonesian	News	Orthography
0.271	Indonesian	News	Orthography
0.274	Indonesian	News	Orthography
0.274	Indonesian	News	Orthography
0.284	Indonesian	News	Orthography
0.26	Indonesian	News	Orthography
0.279	Indonesian	News	Orthography
0.292	Indonesian	News	Orthography
0.257	Indonesian	News	Orthography
0.265	Indonesian	News	Orthography
0.268	Indonesian	News	Orthography
0.287	Indonesian	News	Orthography
0.256	Indonesian	News	Orthography
0.25	Indonesian	News	Orthography
0.273	Indonesian	News	Orthography
0.258	Indonesian	News	Orthography
0.279	Indonesian	News	Orthography
0.291	Indonesian	News	Orthography
0.274	Indonesian	News	Orthography
0.245	Indonesian	News	Orthography
0.253	Indonesian	News	Orthography
0.305	Indonesian	Wikipedia	Orthography
0.318	Indonesian	Wikipedia	Orthography
0.283	Indonesian	Wikipedia	Orthography
0.277	Indonesian	Wikipedia	Orthography
0.274	Indonesian	Wikipedia	Orthography
0.298	Indonesian	Wikipedia	Orthography
0.308	Indonesian	Wikipedia	Orthography
0.32	Indonesian	Wikipedia	Orthography
0.279	Indonesian	Wikipedia	Orthography
0.286	Indonesian	Wikipedia	Orthography
0.275	Indonesian	Wikipedia	Orthography
0.277	Indonesian	Wikipedia	Orthography
0.2895	Indonesian	Wikipedia	Orthography
0.295	Indonesian	Wikipedia	Orthography
0.285	Indonesian	Wikipedia	Orthography
0.279	Indonesian	Wikipedia	Orthography
0.278	Indonesian	Wikipedia	Orthography
0.281	Indonesian	Wikipedia	Orthography
0.266	Indonesian	Wikipedia	Orthography
0.281	Indonesian	Wikipedia	Orthography
0.271	Indonesian	Wikipedia	Orthography
0.286	Indonesian	Wikipedia	Orthography
0.261	Indonesian	Wikipedia	Orthography
0.303	Indonesian	Wikipedia	Orthography
0.296	Indonesian	Wikipedia	Orthography
0.283	Indonesian	Wikipedia	Orthography
0.278	Indonesian	Wikipedia	Orthography
0.287	Indonesian	Wikipedia	Orthography
0.284	Indonesian	Wikipedia	Orthography
0.314	Indonesian	Wikipedia	Orthography
0.281	Indonesian	Wikipedia	Orthography
0.272	Indonesian	Wikipedia	Orthography
0.289	Indonesian	Wikipedia	Orthography
0.266	Indonesian	Wikipedia	Orthography
0.286	Indonesian	Wikipedia	Orthography
0.277	Indonesian	Wikipedia	Orthography
0.273	Indonesian	Wikipedia	Orthography
0.3	Indonesian	Wikipedia	Orthography
0.286	Indonesian	Wikipedia	Orthography
0.295	Indonesian	Wikipedia	Orthography
0.271	Indonesian	Wikipedia	Orthography
0.286	Indonesian	Wikipedia	Orthography
0.293	Indonesian	Wikipedia	Orthography
0.299	Indonesian	Wikipedia	Orthography
0.312	Indonesian	Wikipedia	Orthography
0.299	Indonesian	Wikipedia	Orthography
0.288	Indonesian	Wikipedia	Orthography
0.288	Indonesian	Wikipedia	Orthography
0.283	Indonesian	Wikipedia	Orthography
0.285	Indonesian	Wikipedia	Orthography
0.273	Indonesian	Wikipedia	Orthography
0.276	Indonesian	Wikipedia	Orthography
0.251	Indonesian	Wikipedia	Orthography
0.269	Indonesian	Wikipedia	Orthography
0.288	Indonesian	Wikipedia	Orthography
0.314	Indonesian	Wikipedia	Orthography
0.303	Indonesian	Wikipedia	Orthography
0.288	Indonesian	Wikipedia	Orthography
0.293	Indonesian	Wikipedia	Orthography
0.273	Indonesian	Wikipedia	Orthography
0.276	Indonesian	Wikipedia	Orthography
0.284	Indonesian	Wikipedia	Orthography
0.261	Indonesian	Wikipedia	Orthography
0.277	Indonesian	Wikipedia	Orthography
0.263	Indonesian	Wikipedia	Orthography
0.291	Indonesian	Wikipedia	Orthography
0.268	Indonesian	Wikipedia	Orthography
0.27	Indonesian	Wikipedia	Orthography
0.286	Indonesian	Wikipedia	Orthography
0.28	Indonesian	Wikipedia	Orthography
0.261	Indonesian	Wikipedia	Orthography
0.273	Indonesian	Wikipedia	Orthography
0.284	Indonesian	Wikipedia	Orthography
0.293	Indonesian	Wikipedia	Orthography
0.28	Indonesian	Wikipedia	Orthography
0.276	Indonesian	Wikipedia	Orthography
0.308	Indonesian	Wikipedia	Orthography
0.3	Indonesian	Wikipedia	Orthography
0.294	Indonesian	Wikipedia	Orthography
0.284	Indonesian	Wikipedia	Orthography
0.272	Indonesian	Wikipedia	Orthography
0.314	Indonesian	Wikipedia	Orthography
0.288	Indonesian	Wikipedia	Orthography
0.273	Indonesian	Wikipedia	Orthography
0.274	Indonesian	Wikipedia	Orthography
0.296	Indonesian	Wikipedia	Orthography
0.274	Indonesian	Wikipedia	Orthography
0.287	Indonesian	Wikipedia	Orthography
0.275	Indonesian	Wikipedia	Orthography
0.278	Indonesian	Wikipedia	Orthography
0.312	Indonesian	Wikipedia	Orthography
0.267	Indonesian	Wikipedia	Orthography
0.266	Indonesian	Wikipedia	Orthography
0.267	Indonesian	Wikipedia	Orthography
0.284	Indonesian	Wikipedia	Orthography
0.279	Indonesian	Wikipedia	Orthography
0.279	Indonesian	Wikipedia	Orthography
0.304	Indonesian	Wikipedia	Orthography
0.317	Indonesian	Wikipedia	Orthography
0.281	Indonesian	Wikipedia	Orthography
0.395	Indonesian	Subtitles	Orthography
0.389	Indonesian	Subtitles	Orthography
0.35	Indonesian	Subtitles	Orthography
0.356	Indonesian	Subtitles	Orthography
0.361	Indonesian	Subtitles	Orthography
0.372	Indonesian	Subtitles	Orthography
0.392	Indonesian	Subtitles	Orthography
0.393	Indonesian	Subtitles	Orthography
0.357	Indonesian	Subtitles	Orthography
0.355	Indonesian	Subtitles	Orthography
0.365	Indonesian	Subtitles	Orthography
0.354	Indonesian	Subtitles	Orthography
0.354	Indonesian	Subtitles	Orthography
0.369	Indonesian	Subtitles	Orthography
0.399	Indonesian	Subtitles	Orthography
0.379	Indonesian	Subtitles	Orthography
0.384	Indonesian	Subtitles	Orthography
0.368	Indonesian	Subtitles	Orthography
0.39	Indonesian	Subtitles	Orthography
0.382	Indonesian	Subtitles	Orthography
0.363	Indonesian	Subtitles	Orthography
0.366	Indonesian	Subtitles	Orthography
0.366	Indonesian	Subtitles	Orthography
0.38	Indonesian	Subtitles	Orthography
0.386	Indonesian	Subtitles	Orthography
0.37	Indonesian	Subtitles	Orthography
0.366	Indonesian	Subtitles	Orthography
0.378	Indonesian	Subtitles	Orthography
0.38	Indonesian	Subtitles	Orthography
0.358	Indonesian	Subtitles	Orthography
0.377	Indonesian	Subtitles	Orthography
0.356	Indonesian	Subtitles	Orthography
0.377	Indonesian	Subtitles	Orthography
0.373	Indonesian	Subtitles	Orthography
0.364	Indonesian	Subtitles	Orthography
0.35	Indonesian	Subtitles	Orthography
0.383	Indonesian	Subtitles	Orthography
0.343	Indonesian	Subtitles	Orthography
0.356	Indonesian	Subtitles	Orthography
0.353	Indonesian	Subtitles	Orthography
0.364	Indonesian	Subtitles	Orthography
0.346	Indonesian	Subtitles	Orthography
0.38	Indonesian	Subtitles	Orthography
0.373	Indonesian	Subtitles	Orthography
0.356	Indonesian	Subtitles	Orthography
0.374	Indonesian	Subtitles	Orthography
0.369	Indonesian	Subtitles	Orthography
0.365	Indonesian	Subtitles	Orthography
0.368	Indonesian	Subtitles	Orthography
0.381	Indonesian	Subtitles	Orthography
0.354	Indonesian	Subtitles	Orthography
0.378	Indonesian	Subtitles	Orthography
0.389	Indonesian	Subtitles	Orthography
0.379	Indonesian	Subtitles	Orthography
0.368	Indonesian	Subtitles	Orthography
0.369	Indonesian	Subtitles	Orthography
0.367	Indonesian	Subtitles	Orthography
0.358	Indonesian	Subtitles	Orthography
0.377	Indonesian	Subtitles	Orthography
0.366	Indonesian	Subtitles	Orthography
0.383	Indonesian	Subtitles	Orthography
0.374	Indonesian	Subtitles	Orthography
0.351	Indonesian	Subtitles	Orthography
0.361	Indonesian	Subtitles	Orthography
0.369	Indonesian	Subtitles	Orthography
0.377	Indonesian	Subtitles	Orthography
0.359	Indonesian	Subtitles	Orthography
0.401	Indonesian	Subtitles	Orthography
0.402	Indonesian	Subtitles	Orthography
0.371	Indonesian	Subtitles	Orthography
0.35	Indonesian	Subtitles	Orthography
0.375	Indonesian	Subtitles	Orthography
0.378	Indonesian	Subtitles	Orthography
0.373	Indonesian	Subtitles	Orthography
0.388	Indonesian	Subtitles	Orthography
0.366	Indonesian	Subtitles	Orthography
0.353	Indonesian	Subtitles	Orthography
0.365	Indonesian	Subtitles	Orthography
0.372	Indonesian	Subtitles	Orthography
0.366	Indonesian	Subtitles	Orthography
0.336	Indonesian	Subtitles	Orthography
0.359	Indonesian	Subtitles	Orthography
0.353	Indonesian	Subtitles	Orthography
0.361	Indonesian	Subtitles	Orthography
0.385	Indonesian	Subtitles	Orthography
0.398	Indonesian	Subtitles	Orthography
0.411	Indonesian	Subtitles	Orthography
0.361	Indonesian	Subtitles	Orthography
0.365	Indonesian	Subtitles	Orthography
0.356	Indonesian	Subtitles	Orthography
0.368	Indonesian	Subtitles	Orthography
0.376	Indonesian	Subtitles	Orthography
0.366	Indonesian	Subtitles	Orthography
0.402	Indonesian	Subtitles	Orthography
0.37	Indonesian	Subtitles	Orthography
0.361	Indonesian	Subtitles	Orthography
0.374	Indonesian	Subtitles	Orthography
0.371	Indonesian	Subtitles	Orthography
0.378	Indonesian	Subtitles	Orthography
0.364	Indonesian	Subtitles	Orthography
0.1465	Turkish	News	Orthography
0.151	Turkish	News	Orthography
0.1465	Turkish	News	Orthography
0.1755	Turkish	News	Orthography
0.1535	Turkish	News	Orthography
0.143	Turkish	News	Orthography
0.157	Turkish	News	Orthography
0.155	Turkish	News	Orthography
0.147	Turkish	News	Orthography
0.156	Turkish	News	Orthography
0.1445	Turkish	News	Orthography
0.155	Turkish	News	Orthography
0.1385	Turkish	News	Orthography
0.1325	Turkish	News	Orthography
0.151	Turkish	News	Orthography
0.1405	Turkish	News	Orthography
0.148	Turkish	News	Orthography
0.163	Turkish	News	Orthography
0.1605	Turkish	News	Orthography
0.1465	Turkish	News	Orthography
0.1485	Turkish	News	Orthography
0.1565	Turkish	News	Orthography
0.1425	Turkish	News	Orthography
0.1405	Turkish	News	Orthography
0.1445	Turkish	News	Orthography
0.1525	Turkish	News	Orthography
0.149	Turkish	News	Orthography
0.1735	Turkish	News	Orthography
0.1525	Turkish	News	Orthography
0.1495	Turkish	News	Orthography
0.139	Turkish	News	Orthography
0.1525	Turkish	News	Orthography
0.147	Turkish	News	Orthography
0.1485	Turkish	News	Orthography
0.1495	Turkish	News	Orthography
0.1295	Turkish	News	Orthography
0.1655	Turkish	News	Orthography
0.1725	Turkish	News	Orthography
0.1485	Turkish	News	Orthography
0.1645	Turkish	News	Orthography
0.1725	Turkish	News	Orthography
0.1485	Turkish	News	Orthography
0.154	Turkish	News	Orthography
0.1495	Turkish	News	Orthography
0.1465	Turkish	News	Orthography
0.151	Turkish	News	Orthography
0.15	Turkish	News	Orthography
0.1565	Turkish	News	Orthography
0.1445	Turkish	News	Orthography
0.164	Turkish	News	Orthography
0.1645	Turkish	News	Orthography
0.1515	Turkish	News	Orthography
0.15	Turkish	News	Orthography
0.127	Turkish	News	Orthography
0.17	Turkish	News	Orthography
0.1505	Turkish	News	Orthography
0.146	Turkish	News	Orthography
0.14	Turkish	News	Orthography
0.1405	Turkish	News	Orthography
0.1645	Turkish	News	Orthography
0.1565	Turkish	News	Orthography
0.142	Turkish	News	Orthography
0.149	Turkish	News	Orthography
0.1735	Turkish	News	Orthography
0.164	Turkish	News	Orthography
0.1695	Turkish	News	Orthography
0.141	Turkish	News	Orthography
0.1495	Turkish	News	Orthography
0.157	Turkish	News	Orthography
0.154	Turkish	News	Orthography
0.1545	Turkish	News	Orthography
0.148	Turkish	News	Orthography
0.1575	Turkish	News	Orthography
0.1625	Turkish	News	Orthography
0.165	Turkish	News	Orthography
0.1485	Turkish	News	Orthography
0.1435	Turkish	News	Orthography
0.152	Turkish	News	Orthography
0.1535	Turkish	News	Orthography
0.158	Turkish	News	Orthography
0.15	Turkish	News	Orthography
0.16	Turkish	News	Orthography
0.1485	Turkish	News	Orthography
0.1535	Turkish	News	Orthography
0.154	Turkish	News	Orthography
0.1575	Turkish	News	Orthography
0.158	Turkish	News	Orthography
0.1275	Turkish	News	Orthography
0.153	Turkish	News	Orthography
0.149	Turkish	News	Orthography
0.1265	Turkish	News	Orthography
0.1565	Turkish	News	Orthography
0.1405	Turkish	News	Orthography
0.1645	Turkish	News	Orthography
0.1615	Turkish	News	Orthography
0.1595	Turkish	News	Orthography
0.1635	Turkish	News	Orthography
0.1425	Turkish	News	Orthography
0.171	Turkish	News	Orthography
0.1475	Turkish	News	Orthography
0.1345	Turkish	Wikipedia	Orthography
0.134	Turkish	Wikipedia	Orthography
0.1485	Turkish	Wikipedia	Orthography
0.1295	Turkish	Wikipedia	Orthography
0.1305	Turkish	Wikipedia	Orthography
0.128	Turkish	Wikipedia	Orthography
0.1615	Turkish	Wikipedia	Orthography
0.14	Turkish	Wikipedia	Orthography
0.1625	Turkish	Wikipedia	Orthography
0.1345	Turkish	Wikipedia	Orthography
0.144	Turkish	Wikipedia	Orthography
0.1575	Turkish	Wikipedia	Orthography
0.152	Turkish	Wikipedia	Orthography
0.1505	Turkish	Wikipedia	Orthography
0.1465	Turkish	Wikipedia	Orthography
0.16	Turkish	Wikipedia	Orthography
0.1595	Turkish	Wikipedia	Orthography
0.1385	Turkish	Wikipedia	Orthography
0.136	Turkish	Wikipedia	Orthography
0.151	Turkish	Wikipedia	Orthography
0.1345	Turkish	Wikipedia	Orthography
0.131	Turkish	Wikipedia	Orthography
0.154	Turkish	Wikipedia	Orthography
0.1515	Turkish	Wikipedia	Orthography
0.144	Turkish	Wikipedia	Orthography
0.1405	Turkish	Wikipedia	Orthography
0.1365	Turkish	Wikipedia	Orthography
0.1395	Turkish	Wikipedia	Orthography
0.124	Turkish	Wikipedia	Orthography
0.149	Turkish	Wikipedia	Orthography
0.13	Turkish	Wikipedia	Orthography
0.128	Turkish	Wikipedia	Orthography
0.148	Turkish	Wikipedia	Orthography
0.14	Turkish	Wikipedia	Orthography
0.1435	Turkish	Wikipedia	Orthography
0.1455	Turkish	Wikipedia	Orthography
0.129	Turkish	Wikipedia	Orthography
0.1295	Turkish	Wikipedia	Orthography
0.154	Turkish	Wikipedia	Orthography
0.148	Turkish	Wikipedia	Orthography
0.147	Turkish	Wikipedia	Orthography
0.164	Turkish	Wikipedia	Orthography
0.155	Turkish	Wikipedia	Orthography
0.1615	Turkish	Wikipedia	Orthography
0.1315	Turkish	Wikipedia	Orthography
0.1495	Turkish	Wikipedia	Orthography
0.154	Turkish	Wikipedia	Orthography
0.143	Turkish	Wikipedia	Orthography
0.1455	Turkish	Wikipedia	Orthography
0.132	Turkish	Wikipedia	Orthography
0.151	Turkish	Wikipedia	Orthography
0.155	Turkish	Wikipedia	Orthography
0.1415	Turkish	Wikipedia	Orthography
0.1395	Turkish	Wikipedia	Orthography
0.1535	Turkish	Wikipedia	Orthography
0.1405	Turkish	Wikipedia	Orthography
0.1685	Turkish	Wikipedia	Orthography
0.1525	Turkish	Wikipedia	Orthography
0.145	Turkish	Wikipedia	Orthography
0.1525	Turkish	Wikipedia	Orthography
0.144	Turkish	Wikipedia	Orthography
0.1275	Turkish	Wikipedia	Orthography
0.142	Turkish	Wikipedia	Orthography
0.1455	Turkish	Wikipedia	Orthography
0.1265	Turkish	Wikipedia	Orthography
0.1495	Turkish	Wikipedia	Orthography
0.148	Turkish	Wikipedia	Orthography
0.1335	Turkish	Wikipedia	Orthography
0.146	Turkish	Wikipedia	Orthography
0.1415	Turkish	Wikipedia	Orthography
0.145	Turkish	Wikipedia	Orthography
0.15	Turkish	Wikipedia	Orthography
0.1475	Turkish	Wikipedia	Orthography
0.1375	Turkish	Wikipedia	Orthography
0.1385	Turkish	Wikipedia	Orthography
0.1425	Turkish	Wikipedia	Orthography
0.1575	Turkish	Wikipedia	Orthography
0.1455	Turkish	Wikipedia	Orthography
0.145	Turkish	Wikipedia	Orthography
0.1375	Turkish	Wikipedia	Orthography
0.144	Turkish	Wikipedia	Orthography
0.13	Turkish	Wikipedia	Orthography
0.131	Turkish	Wikipedia	Orthography
0.1445	Turkish	Wikipedia	Orthography
0.148	Turkish	Wikipedia	Orthography
0.155	Turkish	Wikipedia	Orthography
0.1355	Turkish	Wikipedia	Orthography
0.1445	Turkish	Wikipedia	Orthography
0.1325	Turkish	Wikipedia	Orthography
0.137	Turkish	Wikipedia	Orthography
0.1335	Turkish	Wikipedia	Orthography
0.1585	Turkish	Wikipedia	Orthography
0.155	Turkish	Wikipedia	Orthography
0.147	Turkish	Wikipedia	Orthography
0.139	Turkish	Wikipedia	Orthography
0.135	Turkish	Wikipedia	Orthography
0.132	Turkish	Wikipedia	Orthography
0.1485	Turkish	Wikipedia	Orthography
0.1305	Turkish	Wikipedia	Orthography
0.1465	Turkish	Wikipedia	Orthography
0.227	Turkish	Subtitles	Orthography
0.249	Turkish	Subtitles	Orthography
0.244	Turkish	Subtitles	Orthography
0.2245	Turkish	Subtitles	Orthography
0.1995	Turkish	Subtitles	Orthography
0.2005	Turkish	Subtitles	Orthography
0.239	Turkish	Subtitles	Orthography
0.214	Turkish	Subtitles	Orthography
0.222	Turkish	Subtitles	Orthography
0.225	Turkish	Subtitles	Orthography
0.223	Turkish	Subtitles	Orthography
0.231	Turkish	Subtitles	Orthography
0.2115	Turkish	Subtitles	Orthography
0.2475	Turkish	Subtitles	Orthography
0.238	Turkish	Subtitles	Orthography
0.2345	Turkish	Subtitles	Orthography
0.2425	Turkish	Subtitles	Orthography
0.2275	Turkish	Subtitles	Orthography
0.232	Turkish	Subtitles	Orthography
0.247	Turkish	Subtitles	Orthography
0.2325	Turkish	Subtitles	Orthography
0.232	Turkish	Subtitles	Orthography
0.223	Turkish	Subtitles	Orthography
0.209	Turkish	Subtitles	Orthography
0.215	Turkish	Subtitles	Orthography
0.222	Turkish	Subtitles	Orthography
0.1915	Turkish	Subtitles	Orthography
0.2355	Turkish	Subtitles	Orthography
0.223	Turkish	Subtitles	Orthography
0.2615	Turkish	Subtitles	Orthography
0.235	Turkish	Subtitles	Orthography
0.2085	Turkish	Subtitles	Orthography
0.2175	Turkish	Subtitles	Orthography
0.229	Turkish	Subtitles	Orthography
0.2525	Turkish	Subtitles	Orthography
0.231	Turkish	Subtitles	Orthography
0.204	Turkish	Subtitles	Orthography
0.2155	Turkish	Subtitles	Orthography
0.2405	Turkish	Subtitles	Orthography
0.2355	Turkish	Subtitles	Orthography
0.208	Turkish	Subtitles	Orthography
0.242	Turkish	Subtitles	Orthography
0.237	Turkish	Subtitles	Orthography
0.222	Turkish	Subtitles	Orthography
0.2295	Turkish	Subtitles	Orthography
0.238	Turkish	Subtitles	Orthography
0.211	Turkish	Subtitles	Orthography
0.245	Turkish	Subtitles	Orthography
0.246	Turkish	Subtitles	Orthography
0.215	Turkish	Subtitles	Orthography
0.2165	Turkish	Subtitles	Orthography
0.2485	Turkish	Subtitles	Orthography
0.2575	Turkish	Subtitles	Orthography
0.249	Turkish	Subtitles	Orthography
0.2385	Turkish	Subtitles	Orthography
0.234	Turkish	Subtitles	Orthography
0.2325	Turkish	Subtitles	Orthography
0.282	Turkish	Subtitles	Orthography
0.241	Turkish	Subtitles	Orthography
0.22	Turkish	Subtitles	Orthography
0.205	Turkish	Subtitles	Orthography
0.2175	Turkish	Subtitles	Orthography
0.2355	Turkish	Subtitles	Orthography
0.205	Turkish	Subtitles	Orthography
0.212	Turkish	Subtitles	Orthography
0.242	Turkish	Subtitles	Orthography
0.2045	Turkish	Subtitles	Orthography
0.1965	Turkish	Subtitles	Orthography
0.226	Turkish	Subtitles	Orthography
0.2435	Turkish	Subtitles	Orthography
0.226	Turkish	Subtitles	Orthography
0.248	Turkish	Subtitles	Orthography
0.2375	Turkish	Subtitles	Orthography
0.225	Turkish	Subtitles	Orthography
0.23	Turkish	Subtitles	Orthography
0.2385	Turkish	Subtitles	Orthography
0.232	Turkish	Subtitles	Orthography
0.2345	Turkish	Subtitles	Orthography
0.215	Turkish	Subtitles	Orthography
0.2455	Turkish	Subtitles	Orthography
0.247	Turkish	Subtitles	Orthography
0.218	Turkish	Subtitles	Orthography
0.237	Turkish	Subtitles	Orthography
0.253	Turkish	Subtitles	Orthography
0.222	Turkish	Subtitles	Orthography
0.253	Turkish	Subtitles	Orthography
0.2455	Turkish	Subtitles	Orthography
0.2355	Turkish	Subtitles	Orthography
0.244	Turkish	Subtitles	Orthography
0.2355	Turkish	Subtitles	Orthography
0.2195	Turkish	Subtitles	Orthography
0.239	Turkish	Subtitles	Orthography
0.2375	Turkish	Subtitles	Orthography
0.214	Turkish	Subtitles	Orthography
0.2645	Turkish	Subtitles	Orthography
0.2365	Turkish	Subtitles	Orthography
0.247	Turkish	Subtitles	Orthography
0.2535	Turkish	Subtitles	Orthography
0.236	Turkish	Subtitles	Orthography
0.2285	Turkish	Subtitles	Orthography
0.318	Arabic	News	Orthography
0.3195	Arabic	News	Orthography
0.329	Arabic	News	Orthography
0.3355	Arabic	News	Orthography
0.3075	Arabic	News	Orthography
0.323	Arabic	News	Orthography
0.341	Arabic	News	Orthography
0.34	Arabic	News	Orthography
0.303	Arabic	News	Orthography
0.332	Arabic	News	Orthography
0.32	Arabic	News	Orthography
0.3045	Arabic	News	Orthography
0.341	Arabic	News	Orthography
0.3425	Arabic	News	Orthography
0.347	Arabic	News	Orthography
0.364	Arabic	News	Orthography
0.335	Arabic	News	Orthography
0.356	Arabic	News	Orthography
0.336	Arabic	News	Orthography
0.3725	Arabic	News	Orthography
0.3235	Arabic	News	Orthography
0.333	Arabic	News	Orthography
0.339	Arabic	News	Orthography
0.317	Arabic	News	Orthography
0.347	Arabic	News	Orthography
0.3455	Arabic	News	Orthography
0.325	Arabic	News	Orthography
0.3185	Arabic	News	Orthography
0.345	Arabic	News	Orthography
0.3295	Arabic	News	Orthography
0.3495	Arabic	News	Orthography
0.3255	Arabic	News	Orthography
0.3195	Arabic	News	Orthography
0.341	Arabic	News	Orthography
0.325	Arabic	News	Orthography
0.335	Arabic	News	Orthography
0.337	Arabic	News	Orthography
0.3525	Arabic	News	Orthography
0.328	Arabic	News	Orthography
0.345	Arabic	News	Orthography
0.3355	Arabic	News	Orthography
0.3595	Arabic	News	Orthography
0.325	Arabic	News	Orthography
0.339	Arabic	News	Orthography
0.327	Arabic	News	Orthography
0.344	Arabic	News	Orthography
0.322	Arabic	News	Orthography
0.3335	Arabic	News	Orthography
0.3275	Arabic	News	Orthography
0.3545	Arabic	News	Orthography
0.32	Arabic	News	Orthography
0.337	Arabic	News	Orthography
0.3425	Arabic	News	Orthography
0.3205	Arabic	News	Orthography
0.335	Arabic	News	Orthography
0.3455	Arabic	News	Orthography
0.325	Arabic	News	Orthography
0.324	Arabic	News	Orthography
0.3425	Arabic	News	Orthography
0.3445	Arabic	News	Orthography
0.3165	Arabic	News	Orthography
0.332	Arabic	News	Orthography
0.3225	Arabic	News	Orthography
0.328	Arabic	News	Orthography
0.345	Arabic	News	Orthography
0.333	Arabic	News	Orthography
0.304	Arabic	News	Orthography
0.3515	Arabic	News	Orthography
0.335	Arabic	News	Orthography
0.3455	Arabic	News	Orthography
0.3365	Arabic	News	Orthography
0.3415	Arabic	News	Orthography
0.3355	Arabic	News	Orthography
0.3515	Arabic	News	Orthography
0.3505	Arabic	News	Orthography
0.3265	Arabic	News	Orthography
0.343	Arabic	News	Orthography
0.3425	Arabic	News	Orthography
0.311	Arabic	News	Orthography
0.3255	Arabic	News	Orthography
0.328	Arabic	News	Orthography
0.334	Arabic	News	Orthography
0.3375	Arabic	News	Orthography
0.331	Arabic	News	Orthography
0.3105	Arabic	News	Orthography
0.33	Arabic	News	Orthography
0.3065	Arabic	News	Orthography
0.339	Arabic	News	Orthography
0.327	Arabic	News	Orthography
0.314	Arabic	News	Orthography
0.341	Arabic	News	Orthography
0.3315	Arabic	News	Orthography
0.3435	Arabic	News	Orthography
0.328	Arabic	News	Orthography
0.3395	Arabic	News	Orthography
0.3185	Arabic	News	Orthography
0.328	Arabic	News	Orthography
0.3535	Arabic	News	Orthography
0.3175	Arabic	News	Orthography
0.304	Arabic	News	Orthography
0.3215	Arabic	Wikipedia	Orthography
0.2985	Arabic	Wikipedia	Orthography
0.316	Arabic	Wikipedia	Orthography
0.335	Arabic	Wikipedia	Orthography
0.3345	Arabic	Wikipedia	Orthography
0.3525	Arabic	Wikipedia	Orthography
0.319	Arabic	Wikipedia	Orthography
0.3025	Arabic	Wikipedia	Orthography
0.351	Arabic	Wikipedia	Orthography
0.3455	Arabic	Wikipedia	Orthography
0.326	Arabic	Wikipedia	Orthography
0.3295	Arabic	Wikipedia	Orthography
0.302	Arabic	Wikipedia	Orthography
0.3185	Arabic	Wikipedia	Orthography
0.304	Arabic	Wikipedia	Orthography
0.3185	Arabic	Wikipedia	Orthography
0.3115	Arabic	Wikipedia	Orthography
0.309	Arabic	Wikipedia	Orthography
0.3185	Arabic	Wikipedia	Orthography
0.307	Arabic	Wikipedia	Orthography
0.321	Arabic	Wikipedia	Orthography
0.336	Arabic	Wikipedia	Orthography
0.2865	Arabic	Wikipedia	Orthography
0.3155	Arabic	Wikipedia	Orthography
0.308	Arabic	Wikipedia	Orthography
0.3255	Arabic	Wikipedia	Orthography
0.3245	Arabic	Wikipedia	Orthography
0.3375	Arabic	Wikipedia	Orthography
0.327	Arabic	Wikipedia	Orthography
0.327	Arabic	Wikipedia	Orthography
0.309	Arabic	Wikipedia	Orthography
0.338	Arabic	Wikipedia	Orthography
0.3055	Arabic	Wikipedia	Orthography
0.3285	Arabic	Wikipedia	Orthography
0.341	Arabic	Wikipedia	Orthography
0.3345	Arabic	Wikipedia	Orthography
0.321	Arabic	Wikipedia	Orthography
0.317	Arabic	Wikipedia	Orthography
0.301	Arabic	Wikipedia	Orthography
0.331	Arabic	Wikipedia	Orthography
0.3535	Arabic	Wikipedia	Orthography
0.3425	Arabic	Wikipedia	Orthography
0.323	Arabic	Wikipedia	Orthography
0.3325	Arabic	Wikipedia	Orthography
0.2875	Arabic	Wikipedia	Orthography
0.329	Arabic	Wikipedia	Orthography
0.3165	Arabic	Wikipedia	Orthography
0.3175	Arabic	Wikipedia	Orthography
0.3055	Arabic	Wikipedia	Orthography
0.3425	Arabic	Wikipedia	Orthography
0.341	Arabic	Wikipedia	Orthography
0.3455	Arabic	Wikipedia	Orthography
0.36	Arabic	Wikipedia	Orthography
0.322	Arabic	Wikipedia	Orthography
0.2955	Arabic	Wikipedia	Orthography
0.3185	Arabic	Wikipedia	Orthography
0.3355	Arabic	Wikipedia	Orthography
0.3135	Arabic	Wikipedia	Orthography
0.3435	Arabic	Wikipedia	Orthography
0.3215	Arabic	Wikipedia	Orthography
0.319	Arabic	Wikipedia	Orthography
0.3445	Arabic	Wikipedia	Orthography
0.332	Arabic	Wikipedia	Orthography
0.3275	Arabic	Wikipedia	Orthography
0.339	Arabic	Wikipedia	Orthography
0.3295	Arabic	Wikipedia	Orthography
0.303	Arabic	Wikipedia	Orthography
0.2875	Arabic	Wikipedia	Orthography
0.332	Arabic	Wikipedia	Orthography
0.313	Arabic	Wikipedia	Orthography
0.323	Arabic	Wikipedia	Orthography
0.325	Arabic	Wikipedia	Orthography
0.3265	Arabic	Wikipedia	Orthography
0.3175	Arabic	Wikipedia	Orthography
0.3365	Arabic	Wikipedia	Orthography
0.297	Arabic	Wikipedia	Orthography
0.322	Arabic	Wikipedia	Orthography
0.3195	Arabic	Wikipedia	Orthography
0.3055	Arabic	Wikipedia	Orthography
0.348	Arabic	Wikipedia	Orthography
0.3095	Arabic	Wikipedia	Orthography
0.319	Arabic	Wikipedia	Orthography
0.3125	Arabic	Wikipedia	Orthography
0.3035	Arabic	Wikipedia	Orthography
0.313	Arabic	Wikipedia	Orthography
0.3335	Arabic	Wikipedia	Orthography
0.3345	Arabic	Wikipedia	Orthography
0.313	Arabic	Wikipedia	Orthography
0.302	Arabic	Wikipedia	Orthography
0.348	Arabic	Wikipedia	Orthography
0.3345	Arabic	Wikipedia	Orthography
0.315	Arabic	Wikipedia	Orthography
0.3375	Arabic	Wikipedia	Orthography
0.326	Arabic	Wikipedia	Orthography
0.33	Arabic	Wikipedia	Orthography
0.331	Arabic	Wikipedia	Orthography
0.2955	Arabic	Wikipedia	Orthography
0.3315	Arabic	Wikipedia	Orthography
0.3525	Arabic	Wikipedia	Orthography
[truncated: 5,201 more rows]
