# Supplementary material for: Corpus-based typology: applications, challenges and some solutions
Source: Linguist Typol. 2021 Mar 30;26(1):129–60. doi: 10.1515/lingty-2020-0118 (PMC9159679; doi:10.1515/lingty-2020-0118)
Supplement: Supplementary file 1 — Supplementary Material Details [file j_lingty-2020-0118_suppl.zip › SupplementaryMaterials/Universal25_counts.txt]

iso3	V_Noun	V_Pron	Noun_V	Pron_V	Prop_Verb_Noun	Prop_Verb_Pron
ara	6809	725	754	25	0.900304112124818	0.966666666666667
bel	2628	143	518	231	0.835346471710108	0.382352941176471
bul	1762	131	116	228	0.938232161874334	0.364902506963788
cat	4961	121	136	2263	0.973317637826172	0.050755033557047
cop	148	154	0	0	1	1
ces	14508	700	4182	1355	0.776243980738363	0.340632603406326
chu	355	238	114	62	0.756929637526652	0.793333333333333
dan	899	215	27	45	0.970842332613391	0.826923076923077
deu	31908	4592	27401	3121	0.537995919674923	0.595358485673538
eng	5173	1320	48	65	0.99080635893507	0.953068592057762
spa	7502	187	119	810	0.98438525127936	0.187562688064193
est	4755	485	1501	406	0.760070332480818	0.544332210998878
fas	35	6	8793	787	0.00396465790666062	0.00756620428751576
fin	4662	516	1388	445	0.770578512396694	0.536940686784599
fao	98	97	11	14	0.899082568807339	0.873873873873874
fra	6850	152	9	642	0.998687855372503	0.191435768261965
fro	2160	353	1013	2285	0.680743775606681	0.133813495072024
gle	798	50	1	2	0.99874843554443	0.961538461538462
gla	141	54	0	3	1	0.947368421052632
glg	775	53	6	89	0.992317541613316	0.373239436619718
got	255	177	157	80	0.618932038834951	0.688715953307393
grc	2962	924	2574	1677	0.535043352601156	0.355247981545559
heb	840	79	32	1	0.963302752293578	0.9875
hin	343	12	2722	333	0.111908646003263	0.0347826086956522
hrv	1524	102	213	150	0.877374784110535	0.404761904761905
hye	188	21	211	53	0.471177944862155	0.283783783783784
isl	4887	1726	543	581	0.9	0.748157780667534
ita	5771	351	213	796	0.964405080213904	0.306015693112467
jpn	0	0	5359	94	0	0
kor	0	0	4322	152	0	0
lat	2595	857	2370	1046	0.522658610271903	0.450341565948502
lav	1277	96	489	238	0.723103057757644	0.287425149700599
lzh	11900	1783	72	222	0.993985967256933	0.88927680798005
nld	1491	272	885	261	0.627525252525252	0.51031894934334
nor	6125	1302	128	330	0.979529825683672	0.797794117647059
orv	1702	642	714	127	0.704470198675497	0.834850455136541
pcm	1226	1055	0	0	1	1
pol	4777	821	850	455	0.848942598187311	0.643416927899687
por	4600	241	28	179	0.993949870354365	0.573809523809524
qhe	177	33	150	26	0.541284403669725	0.559322033898305
ron	5125	543	984	2142	0.838926174496644	0.202234636871508
rus	5927	523	1204	766	0.831159725143739	0.405740884406517
san	127	40	446	255	0.221640488656195	0.135593220338983
slk	1207	235	202	302	0.856635911994322	0.437616387337058
slv	1352	120	453	371	0.749030470914127	0.244399185336049
sme	490	77	58	40	0.894160583941606	0.658119658119658
swe	1577	445	57	38	0.965116279069767	0.921325051759834
tel	1	0	171	93	0.00581395348837209	0
tur	64	48	1821	259	0.0339522546419098	0.156351791530945
uig	1	0	359	51	0.00277777777777778	0
ukr	929	161	254	170	0.785291631445478	0.486404833836858
urd	64	11	923	87	0.0648429584599797	0.112244897959184
wol	199	128	18	106	0.91705069124424	0.547008547008547
